# Supplementary material for: Dynamic CYP2E1 expression and metabolic activity changes in male rats during immune liver injury and sex differences in alcohol metabolism
Source: PLoS One. 2025 Jun 18;20(6):e0325135. doi: 10.1371/journal.pone.0325135 (PMC12176122; doi:10.1371/journal.pone.0325135)
Supplement: S1 Data — (XLSX) [file pone.0325135.s001.xlsx]

## Sheet: fig1
		fig1B
			Number of repetitions(number of times)	Concentration(mg/100mL)
			1	139
			2	157
			3	111
			4	114
			5	144
			6	127
			7	108
			8	147
			9	127
		fig1C
		1.75%v/v 1mL
		Time(min)	0	1	2	3	4	5	6	7	8
		BrAC (mg/100mL	0	49	63	94	114	149	174	174	174
		图1：酒精浓度经时变化曲线
		fig1D
		Liquid alcohol concentration(mg/mL)	0.21875	0.4375	0.875	1.75	3.5
		Blood alcohol concentration(mg/100mL)	25	45	75	115	174

## Sheet: fig2
		fig2B
		Time(min)	first			second			third
		0	0	0	0	0	0	0	0	0	0
		20	97	124	34	120	46	119	134	54	65
		40	118	126	16	103	49	128	112	31	48
		60	147	105	22	75	59	78	87	39	47
		80	79	174	160	56	51	55	88	61	35
		100	91	146	131	78	37	52	79	39	30
		120	173	61	122	56	28	53	102	36	19
		140	93	112	64	45	20	53	75	28	17
		160	92	76	69	57	18	39	82	40	0
		180	95	76	111	50	0	35	64	28
		200	57	53	69	49		33	55	11
		220	54	80	62	16		14	46	0
		240	40	81	77	0		0	54
		260	33	44	65				24
		280	33	40	73				13
		300	25	38	64				0
		320	0	39	41
		340	23	21	59
		360	26	0	45
		380	0		71
		400			23
		420			0
		fig2C
		Time(min)	first			second			third
		0	0	0	0	0	0	0	0	0	0
		20	173	41	89	88	60	73	69	54	28
		40	106	50	80	66	64	34	31	32	18
		60	67	54	70	76	56	23	29	56	0
		80	69	60	73	71	49	32	28	37	13
		100	68	56	70	49	32	36	22	45	18
		120	77	44	69	54	36	34	29	30	18
		140	35	58	56	62	28	21	28	25	20
		160	51	29	40	44	19	21	28	19	14
		180	27	34	43	39	34	11	31	17	12
		200	28	31	26	27	13	0	26	19	0
		220	24	24	17	33	0		26	13
		240	0	19	0	19			0	12
		260		0		16				0
		280				0
		300
		fig2D
		Time(min)	male			female
		0	0	0	0	0	0	0
		20	97	124	34	173	41	89
		40	118	126	16	106	50	80
		60	147	105	22	67	54	70
		80	79	174	160	69	60	73
		100	91	146	131	68	56	70
		120	173	61	122	77	44	69
		140	93	112	64	35	58	56
		160	92	76	69	51	29	40
		180	95	76	111	27	34	43
		200	57	53	69	28	31	26
		220	54	80	62	24	24	17
		240	40	81	77	0	19	0
		260	33	44	65	0	0	0
		280	33	40	73	0	0	0
		300	25	38	64		0
		320	0	39	41
		340	23	21	59
		360	26	0	45
		380	0	0	71
		400			23
		420			0
		fig2E
		Time(min)	male			female
		0	0	0	0	0	0	0
		20	120	46	119	88	60	73
		40	103	49	128	66	64	34
		60	75	59	78	76	56	23
		80	56	51	55	71	49	32
		100	78	37	52	49	32	36
		120	56	28	53	54	36	34
		140	45	20	53	62	28	21
		160	57	18	39	44	19	21
		180	50	0	35	39	34	11
		200	49	0	33	27	13	0
		220	16		14	33	0
		240	0		0	19
		260				16
		280				0
		fig2F
		Time(min)	male			female
		0	0	0	0	0	0	0
		20	69	54	28	134	54	65
		40	31	32	18	112	31	48
		60	29	56	0	87	39	47
		80	28	37	13	88	61	35
		100	22	45	18	79	39	30
		120	29	30	18	102	36	19
		140	28	25	20	75	28	17
		160	28	19	14	82	40	0
		180	31	17	12	64	28
		200	26	19	0	55	11
		220	26	13		46	0
		240	0	12		54
		260		0		24
		280				13
		300				0
		fig2H
		Control	First	Second	Third
		1	1.12261	1.21791	1.92892
		1	0.972056	1.22269	1.44732
		1	1.02363	1.11718	1.38612

## Sheet: fig4
		fig4B
		Time(min)	Control					BCG(6d)					BCG(10d)					BCG(14d)
		0	0	0	0	0	0	0	0	0	0	0	0	0	0	0	0	0	0	0	0	0
		20	66	33	28	17	19	70	94	50	61	41	67	94	61	61	41	44	21	41	29	104
		40	43	29	40	31	32	60	58	56	60	74	82	50	35	40	54	32	25	54	34	93
		60	29	24	33	33	44	59	64	39	40	56	50	58	47	29	29	37	28	29	28	106
		80	0	16	0	22	33	65	39	51	42	61	51	47	39	30	41	65	22	41	32	137
		100	0	33	18	25	26	36	56	65	34	54	59	47	35	22	30	57	29	30	37	80
		120	0	0	0	15	0	45	37	34	54	76	52	65	29	42	30	53	26	30	29	123
		140				0		59	43	34	65	75	32	38	23	33	25	41	29	25	29	80
		160						65	45	39	54	32	31	56	45	29	25	48	24	25	35	85
		180						42	29	39	46	30	31	56	51	46	30	35	27	30	29	77
		200						33	25	50	51	31	38	53	40	51	31	27	25	31	29	42
		220						36	42	46	29	29	19	41	30	29	29	30	18	29	25	39
		240						45	44	29	36	22	27	42	25	36	22	29	0	22	19	10
		260						43	32	36	41	18	0	40	38	41	18	26	0	18	20	22
		280						47	33	38	35	19		30	29	35	19	18	21	19	0	0
		300						37	30	34	35	20		29	21	35	20	0	0	20
		320						24	30	34	43	34		15	0	17	27			12
		340						43	38	77	36	34		0		24	0			0
		360						54	39	44	25	23				15
		380						35	41	51	16	17				0
		400						28	28	42	0	0
		420						16	16	39
		440						18	0	26
		460						12		16
		480						0		0
		fig4C
		Total quantity				More than 20mg/100mL				Less than 20mg/100mL
		Control	6d	10d	14d	Control	6d	10d	14d	Control	6d	10d	14d
		2760	19440	10780	10840	1560	10520	6000	5280	1200	8920	4780	5560
		2700	17260	15220	5900	520	8940	8920	1120	2180	8320	6300	4780
		2380	19380	10960	9120	820	10260	4960	2940	1560	9120	6000	6180
		2860	16060	12300	7500	620	8540	5260	2320	2240	7520	7040	5180
		3080	14920	9420	19960	1100	7500	3080	14920	1980	7420	6340	5040
		fig4D
		Control	6d	10d	14d
		1	0.614716	0.575634	0.641456
		1	0.66641	0.748193	0.866003
		1	0.783271	0.692765	0.672519

## Sheet: fig5
		fig5C
		Control	6d	10d	14d
		1	2.0653	1.97192	1.57292
		1	1.9397	1.99575	1.73547
		1	1.77247	1.76185	1.6947
		fig5D
		Control	6d	10d	14d
		1	2.33647	2.23432	1.54137
		1	2.2491	2.29973	1.78796
		1	1.77138	1.58192	1.34816
		fig5E
		Control	6d	10d	14d
		1	1.3459	1.92349	1.65231
		1	2.03111	1.9697	1.53258
		1	2.46738	1.67328	1.43812
		fig5H	p-p38/p38				p-JNK/JNK
		Control	6d	10d	14d		Control	6d	10d	14d
		1	2.80914	2.39981	1.62154		1	1.66331	1.60811	1.30388
		1	3.5703	1.92948	1.45522		1	1.41263	1.17682	1.18665
		1	3.82347	2.56312	2.0733		1	1.9786	1.50403	1.50825
		fig 5G	p38				p-p38					JNK					p-JNK
		Control	6d	10d	14d		Control	6d	10d	14d		Control	6d	10d	14d		Control	6d	10d	14d
		1	0.936224	0.773327	0.820274		1	1.41237	2.60434	2.12611		1	0.93279	0.90461	0.92133		1	1.55152	1.54714	1.2013
		1	0.941468	0.992078	0.90544		1	1.37959	1.81875	1.42629		1	1.27373	1.08192	0.928816		1	1.47618	0.982872	1.02184
		1	0.859827	0.789567	0.819933		1	1.44485	3.34726	3.07356		1	0.88261	1.12717	0.892817		1	1.50304	0.97101	1.03374
		1	1.50858	3.36771	2.59195
		1	1.76452	2.36755	2.93653
		1	1.6804	4.23936	3.74855
